# Supplementary material for: Alginate Ag/AgCl Nanoparticles Composite Films for Wound Dressings with Antibiofilm and Antimicrobial Activities
Source: J Funct Biomater. 2023 Feb 1;14(2):84. doi: 10.3390/jfb14020084 (PMC9968148; doi:10.3390/jfb14020084)
Supplement: Supplementary file 1 [file jfb-14-00084-s001.zip]

Archive with 1 entries (1 files):
- jfb-2144942-supplementary.pdf
